# Supplementary material for: Impact of Non-pharmacological Chronic Hypertension on a Transgenic Rat Model of Cerebral Amyloid Angiopathy
Source: Front Neurosci. 2022 Mar 15;16:811371. doi: 10.3389/fnins.2022.811371 (PMC8964963; doi:10.3389/fnins.2022.811371)
Supplement: Supplementary file 1 [file Table_1.xlsx]

## Sheet: Table S1
Table S1. Elevated Proteins in the SHR-SP Cortex
Acession ID	Gene	Protein Description	pmol/ mg total protein	Expression Ratio	pvalue
G3V9G3	Camk2b	Calcium/calmodulin-dependent protein kinase	39.7524	1.55812	0.0171062
Q9Z1E1	Flot1	Flotillin-1	18.6285	6.87797	< 0.001
Q9Z2S9	Flot2	Flotillin-2	14.4416	7.12303	< 0.001
Q9QZA6	Cd151	CD151 antigen	7.41889	1.70414	< 0.001
A0A0G2JZP3	Rnf25	Ring finger protein 25	6.86169	2.49475	0.00124365
D3Z8I7	Gstt3	Glutathione S-transferase, theta 3	6.66071	1.51075	0.0133266
Q6IMZ3	Anxa6	Annexin	5.94331	2.09923	< 0.001
M0RCB1	Uncharacterized protein M0RCB1	Uncharacterized protein	4.82973	1.6603	0.0336004
P31016	Dlg4	Disks large homolog 4	4.30887	1.5988	0.00320408
F1LT36	Rps10l1	Ribosomal protein S10-like 1	3.1846	2.01888	0.0283989
A0A0H2UHU1	Rpl37a	60S ribosomal protein L37a	2.89026	3.31745	0.0488668
D3ZXP3	H2afx	Histone H2A	2.77897	1.5393	0.0472506
P11730	Camk2g	Calcium/calmodulin-dependent protein kinase type II subunit gamma	2.70405	1.56514	0.0275964
F1LQD2	Camkk1	Calcium/calmodulin-dependent protein kinase kinase 1	2.24588	1.60581	0.000260876
D3Z955	Pgm2l1	Phosphoglucomutase 2-like 1	2.17027	2.22282	0.00453267
D3ZAI6	Nt5dc3	5'-nucleotidase domain-containing 3	2.14339	1.54509	0.00314547
A0A096MJI9	Atp1b1	Sodium/potassium-transporting ATPase subunit beta (Fragment)	2.10237	70.0789	7.51203e-08
A0A0G2K7C6	Ppm1b	Protein-serine/threonine phosphatase	2.04875	2.02953	0.0468553
A0A096MIX2	Ddx17	RNA helicase	1.9019	1.79522	0.0114219
P23928	Cryab	Alpha-crystallin B chain	8.48581	1.60254	0.000340452
Q6AYI1	Ddx5	DEAD box protein 5	1.70853	1.88345	0.00275153
Q5M949	Nipsnap3b	Nipsnap homolog 3A (C. elegans)	1.6993	2.12425	0.0104505
Q505I9	Epn2	Epsin-2	1.54886	2.69999	7.81025e-07
Q641Z8	Pef1	Peflin	1.45625	2.41512	0.0202273
D4ABK7	Hnrnph3	Heterogeneous nuclear ribonucleoprotein H3 (2H9) (Predicted), isoform CRA_c	1.44078	2.91829	0.0403008
D3Z9J8	Sat2	Spermidine/spermine N1-acetyl transferase 2 (Predicted), isoform CRA_a	1.36862	2.82472	0.0057431
Q68FS1	Nubp2	Cytosolic Fe-S cluster assembly factor NUBP2	1.28741	2.07286	0.0353178
A0A0G2JZX5	Iqsec2	IQ motif and Sec7 domain ArfGEF 2	1.24671	1.60433	0.0124701
Q9QUH6	Syngap1	Ras/Rap GTPase-activating protein SynGAP	1.19355	1.84716	0.0078218
D3ZN46	Dnajb7	DnaJ heat shock protein family (Hsp40) member B7	1.166	2.35359	0.0306901
A0A140UHX0	Prkcd	Protein kinase C delta type	1.16086	2.11199	0.0274384
Q3KRE2	Mettl7a	Methyltransferase like 7A, isoform CRA_b	1.06854	1.89418	0.0476302
A0A0G2K4A0	Rab11fip5	RAB11 family-interacting protein 5	1.02545	1.57784	0.00885757
P21588	Nt5e	5'-nucleotidase	1.02271	1.92523	0.0424141
D4A9A3	Cenpv	Centromere protein V	0.975043	1.63333	0.0274171
Q4FZU0	Acp6	Acid phosphatase 6, lysophosphatidic	0.956761	2.10508	0.044302
P60825	Cirbp	Cold-inducible RNA-binding protein	0.955953	7.35269	0.0020161
D4A1Q9	Ttll12	Tubulin tyrosine ligase-like 12	0.914183	1.7098	0.0167158
Q498E0	Txndc12	Thioredoxin domain-containing protein 12	0.868716	4.40449	0.021794
P42667	Sec11a	Signal peptidase complex catalytic subunit SEC11A	0.827768	27.5923	0.0242369
Q6NX65	Pdcd10	Programmed cell death protein 10	0.795456	26.5152	0.00662092
D4A0T8	Dhrs7	Dehydrogenase/reductase 7	0.780296	1.96249	0.0445029
F1LYQ8	Farp1	FERM, ARHGEF and pleckstrin domain-containing protein 1	0.769062	1.82398	0.00118436
Q587K4	Lrrc73	Leucine-rich repeat-containing protein 73	0.754484	3.19302	0.0197262
B5DEZ6	Gnpda2	Glucosamine-6-phosphate isomerase	0.72526	24.1753	0.00848919
A0A096MKG5	Nadk2	NAD kinase 2, mitochondrial	0.65009	1.57672	0.0207045
G3V7T8	Dlgap3	Disks large-associated protein 3	0.635037	2.23153	0.0234953
A0A0G2JYU0	Rbfox1	RNA binding protein fox-1 homolog 1	0.624272	2.14714	0.0421776
Q6AXS5	Serbp1	Plasminogen activator inhibitor 1 RNA-binding protein	0.602676	2.37589	0.019219
A0A0G2K0B4	Nedd4	E3 ubiquitin-protein ligase	0.480509	1.71265	0.02979
D3ZEJ9	RGD1310429	Similar to Protein Njmu-R1	0.464062	3.44977	0.012982
D3ZI07	Kif3b	Kinesin-like protein	0.418138	2.16177	0.0450395
Q5FVH8	Rgs7bp	Regulator of G-protein signaling 7-binding protein	0.404971	13.499	0.0127399
M0R5T5	Shank2	SH3 and multiple ankyrin repeat domains protein 2	0.364892	1.63212	0.00571879
D3ZTF0	Ajm1	Apical junction component 1 homolog	0.340637	1.74269	0.0130542
Q63041	A1m	Alpha-1-macroglobulin	0.328722	3.81605	0.0130281
Q6P9U0	Serpinb6a	Serine (Or cysteine) peptidase inhibitor, clade B, member 6a	0.249591	8.3197	0.0490037
Q5RKI5	Flii	FLII, actin-remodeling protein	0.194239	2.07192	0.0194826
G3V746	Grin2b	Glutamate receptor	0.164839	1.88446	0.0218138
A0A0G2JVW2	Cacna1e	Voltage-dependent R-type calcium channel subunit alpha	0.158884	1.54372	0.0318194
A0A0G2K2P5	Tjp1	Tight junction protein ZO-1	0.155739	1.72225	0.0493731
P11530	Dmd	Dystrophin	0.0917494	1.543	0.0343334
A0A0G2JU96	Ahnak	AHNAK nucleoprotein	0.0744683	1.68195	0.0182801
