# Supplementary material for: Impact of Non-pharmacological Chronic Hypertension on a Transgenic Rat Model of Cerebral Amyloid Angiopathy
Source: Front Neurosci. 2022 Mar 15;16:811371. doi: 10.3389/fnins.2022.811371 (PMC8964963; doi:10.3389/fnins.2022.811371)
Supplement: Supplementary file 2 [file Table_2.xlsx]

## Sheet: Sheet1
Table S2. Elevated Proteins in the rTgDI Cortex
Accession ID	Gene	Protein Description	pmol / mg total protein	Expression Ratio	p value
A0A0G2K4U1	Abcb6	ATP-binding cassette sub-family B member 6, mitochondrial	209.813	1.56589	0.00234327
P62804	H4c2	Histone H4	109.354	1.53881	0.00122776
P35213	Ywhab	14-3-3 protein beta/alpha	168.683	1.50817	0.0082919
P55051	Fabp7	Fatty acid-binding protein, brain	29.0013	2.45677	0.0012467
F1M4G6	Gapdh domain F1M4G6	Gp_dh_N domain-containing protein	75.5423	2.19917	0.0133559
P62744	Ap2s1	AP-2 complex subunit sigma	58.7707	1.5531	0.00283834
O35244	Prdx6	Peroxiredoxin-6	55.2739	1.61768	0.0260262
A0A0G2K151	Apoe	Apolipoprotein E	39.0982	4.57485	< 0.001
P04904	Gsta3	Glutathione S-transferase alpha-3	32.857	1.63736	< 0.001
P47819	Gfap	Glial fibrillary acidic protein	14.0547	4.91425	< 0.001
P14841	Cst3	Cystatin-C	25.8617	1.53566	0.00107134
G3V733	Syn2	Synapsin II, isoform CRA_a	39.0068	1.57771	0.00645559
D3ZCU8	Rab33a	RAB33A, member RAS oncogene family	43.5407	2.18956	< 0.001
Q5U318	Pea15	Astrocytic phosphoprotein PEA-15	29.405	1.56715	0.00873628
D3ZTB5	S100a13	S100 calcium-binding protein A13	15.0027	2.46258	0.000784106
G3V8C3	Vim	Vimentin	18.5653	1.56051	0.0051586
B2RZ72	Arpc4	Actin-related protein 2/3 complex subunit 4	24.2575	1.66426	0.000839361
P84092	Ap2m1	AP-2 complex subunit mu	23.7428	1.68027	0.0041889
D4A4D5	LOC498555	60S acidic ribosomal protein P2	23.6793	1.56411	0.0135227
B2RYW8	Micos10	MICOS complex subunit Mic10	22.6504	1.54179	< 0.001
A0A0G2K464	Scamp5	Secretory carrier-associated membrane protein	21.0044	2.09031	0.0135804
Q9QXU9	Pcsk1n	ProSAAS	20.2538	1.67795	0.0151904
P14669	Anxa3	Annexin A3	20.1125	3.35463	< 0.001
B0BNA5	Cotl1	Coactosin-like protein	13.5333	1.56681	0.0166333
Q6PDW1	Rps12	40S ribosomal protein S12	18.2863	1.60114	0.000669059
P24268	Ctsd	Cathepsin D	11.7969	1.74323	0.0025565
P19511	Atp5pb	ATP synthase F(0) complex subunit B1, mitochondrial	18.2193	1.60879	0.00206105
P21575	Dnm1	Dynamin-1	15.0681	1.59818	0.00204534
P52759	Rida	2-iminobutanoate/2-iminopropanoate deaminase	10.0349	1.85517	0.00451613
A0A0G2JZP3	Rnf25	Ring finger protein 25	11.1442	4.05178	0.00316695
P05712	Rab2a	Ras-related protein Rab-2A	14.3424	1.58073	0.00264388
D3ZPP2	Arl8a	ADP-ribosylation factor-like GTPase 8A	11.4268	1.65221	< 0.001
Q63942	Rab3d	GTP-binding protein Rab-3D	12.8784	1.81071	0.00347588
P05942	S100a4	Protein S100-A4	2.74654	91.5515	< 0.001
B0BMW0	Rab14	Ras-related protein Rab-14	11.511	1.85493	< 0.001
M0RCB1	Uncharacterized protein M0RCB1	Uncharacterized protein	6.20744	2.13391	0.00179754
A9UMV7	Uqcr11	RCG29512	11.331	3.05691	0.0147252
D3ZHV3	Mt1m	Metallothionein	2.22375	14.4572	0.00535046
G3V8V3	Pygm	Alpha-1,4 glucan phosphorylase	10.8305	1.63145	0.000835955
P61972	Nutf2	Nuclear transport factor 2	10.1321	2.15663	0.0104084
F1M9V7	Npepps	Aminopeptidase	9.83505	1.56137	0.00587492
P68182	Prkacb	cAMP-dependent protein kinase catalytic subunit beta	9.49279	1.66928	0.00181516
P62909	Rps3	40S ribosomal protein S3	9.05677	1.89741	0.001051
P14604	Echs1	Enoyl-CoA hydratase, mitochondrial	6.96911	1.50691	0.00250693
P61354	Rpl27	60S ribosomal protein L27	6.72006	1.617	0.0179653
P60522	Gabarapl2	Gamma-aminobutyric acid receptor-associated protein-like 2	6.26221	1.52166	0.0192415
G3V6M3	Syt2	Synaptotagmin II	5.91988	2.23041	0.00851369
F1M5V2	Glipr2	GLI pathogenesis-related 2	0.77331	8.00033	0.0154348
Q63941	Rab3b	Ras-related protein Rab-3B	5.78557	1.50303	0.00432537
Q811X6	Cryl1	Lambda-crystallin homolog	5.7142	1.95422	0.00855319
B5DEL7	Sec61g	Protein transport protein Sec61 subunit gamma	5.54642	1.91421	0.0301108
P47863	Aqp4	Aquaporin-4	4.95053	2.08174	< 0.001
M0R919	Vbp1	Prefoldin subunit 3	5.33641	1.70896	0.0231271
B4F774	Gdap1l1	Ganglioside-induced differentiation-associated protein 1-like 1	5.1379	1.53204	0.00375681
D3ZBN0	H1-5	Histone H1.5	5.11743	1.61979	0.0077619
B0BN63	Ahsa1	Activator of Hsp90 ATPase activity 1	4.7668	1.65326	0.00198176
A0A0G2JT63	Cyfip2	Cytoplasmic FMR1-interacting protein 2	4.68477	1.55296	0.0325972
A0A0G2JZZ4	Selenom	Selenoprotein M	4.52718	2.58273	0.0122925
A0A0H2UHF6	Arl6ip5	PRA1 family protein	4.52379	1.5191	0.0138261
D3ZA93	Acot13	Acyl-CoA thioesterase 13	4.52078	1.61017	0.00677187
A0A0A0MXX1	Akap7	A-kinase anchor protein 7 isoforms delta and gamma	4.29952	1.77264	0.0151021
G3V836	Clu	Clusterin	5.3497	4.01329	< 0.001
D3Z955	Pgm2l1	Phosphoglucomutase 2-like 1	2.67663	2.74144	0.00462632
B2GUV5	Atp6v1g1	V-type proton ATPase subunit G	4.17511	1.65986	0.00533656
P02262		Histone H2A type 1	4.17086	1.5535	0.00387818
A0A0G2K398	Gpx4	Glutathione peroxidase	4.15143	1.6663	0.0036949
P83941	Eloc	Elongin-C	3.9776	1.81911	0.00313965
Q63797	Psme1	Proteasome activator complex subunit 1	5.0239	1.84164	0.00051941
D4A4L5	Isca2	Iron-sulfur cluster assembly 2	3.86808	1.81597	0.0191383
F1M8P6		Gp_dh_N domain-containing protein	3.85509	1.98237	0.0322384
A0A0G2K080	Gdpd1	Lysophospholipase D GDPD1	3.75008	2.7512	0.0112442
D4A9L2	Srsf1	Serine/arginine-rich splicing factor 1	3.74243	1.54511	0.00485145
F7F2H5	Gsta2	Glutathione transferase	3.13752	9.90818	< 0.001
Q60587	Hadhb	Trifunctional enzyme subunit beta, mitochondrial	3.72285	1.52342	0.016424
A0A096MJI9	Atp1b1	Sodium/potassium-transporting ATPase subunit beta (Fragment)	2.27707	75.9022	0.00171397
G3V816	Nme3	Nucleoside diphosphate kinase	3.66373	1.59475	0.00364235
G3V8A5	Vps35	Vacuolar protein sorting-associated protein 35	3.49821	1.59367	0.00102396
Q68FS4	Lap3	Cytosol aminopeptidase	3.98741	1.87989	0.00329312
B4F7A3	Lgalsl	Galectin	3.3159	1.88652	0.0175181
P34901	Sdc4	Syndecan-4	4.24418	3.48621	0.00105658
B2RZ79	Iscu	Iron-sulfur cluster assembly enzyme	3.20887	1.83576	0.0192512
P36876	Ppp2r2a	Serine/threonine-protein phosphatase 2A 55 kDa regulatory subunit B alpha isoform	3.16546	1.53136	0.00416588
Q5EGY4	Ykt6	Synaptobrevin homolog YKT6	5.79045	2.14086	0.00319523
P63004	Pafah1b1	Platelet-activating factor acetylhydrolase IB subunit alpha	2.87391	1.66286	0.000986601
F7FJQ3	Npc2	Epididymal secretory protein E1	3.95751	7.75376	< 0.001
Q6AYK6	Cacybp	Calcyclin-binding protein	2.71599	2.15813	0.0010588
A0A0H2UHA6	Tmem33	Transmembrane protein 33	2.69474	2.13461	0.0449048
Q99ML5	Pcyox1	Prenylcysteine oxidase	2.69132	1.5989	0.000807801
Q6AY18	Sar1a	Inorganic pyrophosphatase 1	3.60106	1.77514	0.0329524
P31662	Slc6a17	Sodium-dependent neutral amino acid transporter SLC6A17	2.67097	1.59361	0.00459733
P61751	Arf4	ADP-ribosylation factor 4	3.94182	1.71224	0.00119122
Q641Z8	Pef1	Peflin	1.68586	2.79591	0.00252487
Q6P2A5	Ak3	GTP:AMP phosphotransferase AK3, mitochondrial	3.72497	2.31624	0.0128576
P08592	App	Amyloid-beta A4 protein	3.4119	2.71095	< 0.001
M0R8C6	Slc14a1	Urea transporter	2.63217	2.06078	0.000946418
F1LMW7	Marcks	Myristoylated alanine-rich C-kinase substrate	2.53835	1.5348	0.0486718
P62268	Rps23	40S ribosomal protein S23	2.48804	1.50671	0.0162869
P19945	Rplp0	60S acidic ribosomal protein P0	2.4167	1.6357	0.00756218
A0A0G2K946	Spock2	SPARC/osteonectin, cwcv and kazal-like domains proteoglycan 2	2.41177	80.3922	< 0.001
P09811	Pygl	Glycogen phosphorylase, liver form	2.38458	1.96774	0.000523824
G3V9S0	Cyb5r1	NADH-cytochrome b5 reductase	2.36042	1.80093	0.0166821
Q5PQK2	Fus	FUS RNA-binding protein	2.28498	1.77774	0.0208095
Q5EAP4	Gna14	G protein subunit alpha 14	2.27663	4.10748	0.00120357
Q6P7R8	Hsd17b12	Very-long-chain 3-oxoacyl-CoA reductase	2.2405	2.14682	0.00968432
P19643	Maob	Amine oxidase [flavin-containing] B	2.23749	1.56562	0.00840629
P41562	Idh1	Isocitrate dehydrogenase [NADP] cytoplasmic	2.54948	1.5203	0.00142075
D3Z9J8	Sat2	Spermidine/spermine N1-acetyl transferase 2 (Predicted), isoform CRA_a	1.41385	2.91807	0.00570384
M0R4S2	Apod	Apolipoprotein D	3.32245	1.88339	0.00857067
D4ACG7	Cpne6	Copine 6	2.2048	1.57339	0.00344294
D3ZAP9	Gpd1l	Glycerol-3-phosphate dehydrogenase [NAD(+)]	2.73839	1.6708	0.00904543
F1MAA2	Cops7a	COP9 signalosome subunit 7A	2.1657	2.37114	0.0465419
B0K025	Ostc	Oligosaccharyltransferase complex subunit OSTC	2.14365	2.83364	0.0291891
Q9Z1N4	Bpnt1	3'(2'),5'-bisphosphate nucleotidase 1	2.13559	1.53799	0.0435569
G3V7Q6	Psmb5	Proteasome subunit beta	2.12356	1.65857	0.0223094
Q6PCT9	Psmd6	26S proteasome non-ATPase regulatory subunit 6	2.11361	1.57644	0.00342157
Q6MG85	Agpat1	1-acyl-sn-glycerol-3-phosphate acyltransferase	2.04923	1.80956	0.0347893
P85968	Pgd	6-phosphogluconate dehydrogenase, decarboxylating	2.35691	1.58405	0.00422056
Q5I0G4	Gars1	Glycine--tRNA ligase	2.56145	1.64404	0.00323059
F1LMP7	Grn	Progranulin	1.93672	1.69233	0.0100332
F1LPA6	Padi2	Protein-arginine deiminase	1.99974	2.27379	0.00177437
F1M7N2	Entpd2	Ectonucleoside triphosphate diphosphohydrolase 2	1.58047	2.30186	0.00609969
A0A0G2K4N7	Mpp6	Membrane palmitoylated protein 6	2.04032	1.97481	0.00304069
F1M0Z3	Cpne4	Copine 4	1.83586	1.60962	0.0098888
A0A0H2UHI7	Atad1	ATPase family AAA domain-containing protein 1	1.81682	2.19133	0.014337
Q641Z6	Ehd1	EH domain-containing protein 1	2.30856	1.68893	0.00301116
A0A0G2JX79	Ssr1	Signal sequence receptor subunit alpha	1.80714	9.52432	< 0.001
G3V8C4	Clic4	Chloride intracellular channel protein	2.04342	1.69237	0.0125461
G3V734	Decr1	2,4-dienoyl CoA reductase 1, mitochondrial, isoform CRA_a	1.7231	1.50618	0.0347845
D4ADD8	Dctn6	Dynactin subunit 6	1.79101	1.53392	0.00404042
D4AA35	Asmtl	Acetylserotonin O-methyltransferase-like	1.70576	2.59538	0.0441025
Q9QZK5	Htra1	Serine protease HTRA1	1.89144	4.09355	< 0.001
P17078	Rpl35	60S ribosomal protein L35	1.70103	1.83781	0.0191739
Q3KRE2	Mettl7a	Methyltransferase like 7A, isoform CRA_b	1.28928	2.28549	0.00727492
A0A0G2K8T0	Asah1	Ceramidase	1.66501	1.54686	0.00475374
M0R3N4	Vat1l	Vesicle amine transport 1-like	1.6636	1.9602	0.0495806
A0A0G2JZH0	Cab39	Calcium-binding protein 39	1.65109	1.51004	0.0466943
M0R7F3	Wasf3	Wiskott-Aldrich syndrome protein family member	1.60022	1.80592	< 0.001
Q6AYG3	Prune1	Exopolyphosphatase PRUNE1	1.58668	2.56604	0.00840988
P01015	Agt	Angiotensinogen	1.03332	6.39162	0.035763
F1M3P6	Scai	Protein SCAI	1.5536	1.52501	0.00599156
F1LUV9	Ncam1	Neural cell adhesion molecule 1	1.55016	1.75703	0.0154243
Q07936	Anxa2	Annexin A2	1.52274	2.16039	0.01053
A0A0G2JXP1	Gyg1	Glycogenin-1	1.40404	2.02842	0.00198452
Q925D6	Map2k6	Mitogen-activated protein kinase kinase 6	1.47456	1.64404	0.0434604
Q5XIC6	Psmd12	Proteasome (Prosome, macropain) 26S subunit, non-ATPase, 12	1.8164	2.33443	< 0.001
Q5XIC0	Eci2	Enoyl-CoA delta isomerase 2	1.46793	1.5169	0.0142552
A0A140TAA4	Pdcd6ip	Programmed cell death 6-interacting protein	1.46389	1.81002	0.00718516
P97615	Txn2	Thioredoxin, mitochondrial	1.45032	2.07975	0.0468985
F6T071	LOC103690018	Golgi reassembly-stacking protein 2-like	1.42773	2.073	0.0010391
B0BNA7	Eif3i	Eukaryotic translation initiation factor 3 subunit I	1.42145	1.55854	0.0200674
Q4FZU0	Acp6	Acid phosphatase 6, lysophosphatidic	0.977055	2.14974	0.0420869
D4ABI7	Hacd3	Very-long-chain (3R)-3-hydroxyacyl-CoA dehydratase	1.33873	1.79171	0.00561282
A0A0G2QC41	Hdac6	Histone deacetylase 6	1.32313	1.76106	0.0174629
A0A0G2K5U9	Actn4	Alpha-actinin-4	1.3147	2.10143	0.00711302
D4ADU2	Slc7a11	Solute carrier family 7 member 11	0.75099	3.60811	0.000534653
Q68FP1	Gsn	Gelsolin	0.917141	1.67146	0.00279213
A0A0G2JZX9	Pde1a	Phosphodiesterase	1.30217	2.67959	0.0111559
G3V8R1	Nucb2	Nucleobindin 2, isoform CRA_b	1.3019	1.64251	0.0420524
Q498E0	Txndc12	Thioredoxin domain-containing protein 12	1.24504	6.31251	0.0150509
P62716	Ppp2cb	Serine/threonine-protein phosphatase 2A catalytic subunit beta isoform	1.29881	1.68313	0.0311434
A0A0G2K014	Lcp1	Lymphocyte cytosolic protein 1	0.769243	2.07555	0.0269976
Q5U2S7	Psmd3	Proteasome (Prosome, macropain) 26S subunit, non-ATPase, 3	1.28835	2.01957	0.00207039
Q642E6	Tpp1	Tripeptidyl aminopeptidase	1.25086	6.21951	0.0134495
D3ZGF1	Cd44	CD44 antigen	0.700966	5.81112	0.00225228
Q5XHZ0	Trap1	Heat shock protein 75 kDa, mitochondrial	1.23146	2.00233	0.00263318
P20059	Hpx	Hemopexin	1.21412	40.4705	0.0425858
B5DF55	Stam	RCG55706	1.20713	1.50805	0.0249396
Q4KMA2	Rad23b	UV excision repair protein RAD23 homolog B	1.12927	2.01077	0.00413325
D3ZKT8	Hddc2	5'-deoxynucleotidase HDDC2	1.12209	37.4029	0.0214208
Q5FVC6	LOC300308	Serine/threonine-protein kinase	1.11888	2.71117	0.0121569
Q6NX65	Pdcd10	Programmed cell death protein 10	1.52176	50.7255	< 0.001
A0A0G2K6Y3	Gsdme	Gasdermin E	1.08448	2.2559	0.0487323
Q5XIE8	Itm2b	Integral membrane protein 2B	1.08377	1.7894	0.0325793
A0A0G2JY43	Aldh3a2	Aldehyde dehydrogenase family 3 member A2	1.05777	1.66559	0.00354993
B1WC28	H2afy2	Core histone macro-H2A	1.02708	4.08611	0.029916
B5DEY8	Snx6	Sorting nexin	1.01557	1.87068	0.00501022
Q4QQV4	Hars	Histidine--tRNA ligase, cytoplasmic	1.01357	2.49396	0.00366383
D3ZRC4	Pnpla8	Calcium-independent phospholipase A2-gamma	1.01052	1.58078	0.00499826
A0A0A0MXZ3	D2hgdh	D-2-hydroxyglutarate dehydrogenase, mitochondrial	0.991983	1.55302	0.0365847
D4A0T8	Dhrs7	Dehydrogenase/reductase 7	1.08523	2.72941	0.0329638
A0A0G2K5H2	Clvs1	Clavesin-1	0.951703	4.27577	0.0255882
Q6AYC4	Capg	Macrophage-capping protein	0.43443	6.41527	0.00896115
A0A0G2KAI8	Drg2	Developmentally-regulated GTP-binding protein 2	0.864994	1.99395	0.0322929
D3Z956	Rlbp1	Retinaldehyde binding protein 1 (Predicted), isoform CRA_a	0.826684	27.5561	0.0261305
P09034	Ass1	Argininosuccinate synthase	0.825223	3.17241	0.0035542
Q587K4	Lrrc73	Leucine-rich repeat-containing protein 73	0.659928	2.79286	0.0117285
Q5PQL7	Itm2c	Integral membrane protein 2C	0.788263	2.3504	0.0112949
F1LR87	Hexb	Beta-hexosaminidase	0.93229	14.6857	< 0.001
Q5XIM0	Bcs1l	BCS1-like protein	0.771809	2.14959	0.0333295
A0A0G2K761	Cul2	Cullin 2	0.766543	1.66745	0.0435428
A0A0G2JX83	RT1-Bb	Rano class II histocompatibility antigen, B-1 beta chain (Fragment)	1.79195	59.7318	< 0.001
B5DEZ6	Gnpda2	Glucosamine-6-phosphate isomerase	1.11993	37.331	0.00319109
P14562	Lamp1	Lysosome-associated membrane glycoprotein 1	0.80501	2.28112	0.0134814
Q9WVI4	Gucy1a2	Guanylate cyclase soluble subunit alpha-2	0.66707	2.66909	0.00137343
A0A0G2JYU0	Rbfox1	RNA binding protein fox-1 homolog 1	0.754841	2.59622	0.0121189
D3ZEJ9	RGD1310429	Similar to Protein Njmu-R1	0.448118	3.33125	0.00208628
P38656	Ssb	Lupus La protein homolog	0.571141	1.66435	0.0176309
D3ZI07	Kif3b	Kinesin-like protein	0.409112	2.1151	0.027747
G3V914	Gria2	Glutamate receptor	0.525645	2.10056	0.0211861
Q5FVH8	Rgs7bp	Regulator of G-protein signaling 7-binding protein	0.655247	21.8416	0.00834423
Q4G061	Eif3b	Eukaryotic translation initiation factor 3 subunit B	0.47153	1.52474	0.00633748
Q03351	Ntrk3	NT-3 growth factor receptor	0.470027	1.64275	0.0468557
Q4QR73	Dnaja4	DnaJ (Hsp40) homolog, subfamily A, member 4	0.451077	2.10906	0.035278
D3ZD73	Ddx6	RNA helicase	0.640358	2.19066	0.0122602
F1LM84	Nid1	Nidogen-1	0.405314	3.97829	0.0157926
Q6P9U0	Serpinb6a	Serine (Or cysteine) peptidase inhibitor, clade B, member 6a	0.530445	17.6815	< 0.001
F1M110	Nmt2	Glycylpeptide N-tetradecanoyltransferase	0.404601	2.191	0.0346032
G3V7G9	Eif3l	Eukaryotic translation initiation factor 3, subunit 6 interacting protein	0.395671	13.189	0.00241411
Q62825	Exoc3	Exocyst complex component 3	0.371324	1.751	0.0495345
Q2PQA9	Kif5b	Kinesin-1 heavy chain	0.348686	1.6223	0.0449007
A0A0G2JTV1	Ptbp1	Polypyrimidine tract-binding protein 1	0.559465	2.32961	0.00525408
A0A0G2JX93	Stat1	Signal transducer and activator of transcription	0.344379	2.7252	0.00618296
M0R544	Gaa	Glucosidase, alpha, acid, isoform CRA_a	0.337174	1.54546	0.0267416
A0A0G2K051	Eea1	Early endosome antigen 1	0.33703	1.57268	0.0140185
E9PT66	Sf3b3	Splicing factor 3b, subunit 3	0.336438	1.7865	0.0416257
A0A0G2JYC6	Ubap2l	RCG62582, isoform CRA_c	0.325376	1.65857	0.0293802
D4A4Z9	Ktn1	Kinectin 1	0.308675	4.48354	0.0058971
F1M949	Ckap5	Cytoskeleton-associated protein 5	0.304623	1.98459	0.0114655
B2RYB8	Itgb2	Integrin beta	0.605156	18.114	0.00229213
Q9ER24	Atxn10	Ataxin-10	0.383419	12.7806	0.0184861
A0A0G2JXC2	Fmnl3	Formin-like 3	0.298478	5.03136	0.0378742
M0RBF1	C3	C3-beta-c	0.205904	3.57871	0.00820571
A0A0G2K5C0	Camsap3	Calmodulin-regulated spectrin-associated protein family, member 3	0.198946	2.11679	0.0147454
A0A0G2JYI0	Lrba	LPS-responsive beige-like anchor protein	0.196662	1.84443	0.0474418
F1LP80	Vgf	Neurosecretory protein VGF	0.189614	6.32045	0.00284521
D3ZCF8	Abca8a	ATP-binding cassette, subfamily A (ABC1), member 8a	0.0992802	3.30934	0.0341938
Q62920	Pdlim5	PDZ and LIM domain protein 5	0.203454	6.78181	0.00288344
A0A0G2JU96	Ahnak	AHNAK nucleoprotein	0.0844193	1.90671	0.0103397
