# Supplementary material for: Impact of Non-pharmacological Chronic Hypertension on a Transgenic Rat Model of Cerebral Amyloid Angiopathy
Source: Front Neurosci. 2022 Mar 15;16:811371. doi: 10.3389/fnins.2022.811371 (PMC8964963; doi:10.3389/fnins.2022.811371)
Supplement: Supplementary file 3 [file Table_3.xlsx]

## Sheet: Sheet1
Table S3. Elevated Proteins in the rTgDI/SHR-SP Cortex
Accession ID	Gene	Protein Descriptions	pmol / mg total protein	Expression Ratio	p value
P62804	H4c2	Histone H4	125.525	1.76636	0.0396428
P55051	Fabp7	Fatty acid-binding protein, brain	61.1716	5.18199	< 0.001
O35244	Prdx6	Peroxiredoxin-6	54.2505	1.58773	0.00768063
A0A0G2K151	Apoe	Apolipoprotein E	47.7229	5.58402	< 0.001
P04904	Gsta3	Glutathione S-transferase alpha-3	47.2106	2.35264	< 0.001
Q9Z1E1	Flot1	Flotillin-1	12.525	4.62443	0.0139301
P47819	Gfap	Glial fibrillary acidic protein	37.4757	13.1034	< 0.001
P14841	Cst3	Cystatin-C	37.4143	2.22164	< 0.001
D3ZCU8	Rab33a	RAB33A, member RAS oncogene family	33.2356	1.67134	0.00683529
D3ZTB5	S100a13	S100 calcium-binding protein A13	27.2479	4.47253	< 0.001
G3V8C3	Vim	Vimentin	26.7016	2.2444	0.0115708
Q9Z2S9	Flot2	Flotillin-2	9.35022	4.61182	0.0146838
P14669	Anxa3	Annexin A3	24.9258	4.15745	< 0.001
B0BNA5	Cotl1	Coactosin-like protein	13.9377	1.61362	0.00882627
P24268	Ctsd	Cathepsin D	12.8775	1.90291	< 0.001
P52759	Rida	2-iminobutanoate/2-iminopropanoate deaminase	12.6551	2.33955	< 0.001
A0A0G2JZP3	Rnf25	Ring finger protein 25	7.01349	2.54994	0.0101396
D3ZPP2	Arl8a	ADP-ribosylation factor-like GTPase 8A	10.5962	1.53212	0.00648791
P05942	S100a4	Protein S100-A4	10.5638	352.127	< 0.001
Q6IMZ3	Anxa6	Annexin	5.56762	1.96654	< 0.001
B0BMW0	Rab14	Ras-related protein Rab-14	9.34247	1.50548	0.0151974
P36972	Aprt	Adenine phosphoribosyltransferase	8.87131	1.51936	< 0.001
A9UMV7	Uqcr11	RCG29512	8.82522	2.3809	0.0227115
D3ZHV3	Mt1m	Metallothionein	8.48253	55.1473	0.000521963
O35077	Gpd1	Glycerol-3-phosphate dehydrogenase [NAD(+)], cytoplasmic	7.26749	1.59628	0.00182064
G3V913	Hspb1	Heat shock 27 kDa protein	6.26072	3.88554	0.000771641
M0RCY2	Rps13	40S ribosomal protein S13	5.98192	1.66797	0.0307319
F1M5V2	Glipr2	GLI pathogenesis-related 2	5.92956	61.3447	< 0.001
P47863	Aqp4	Aquaporin-4	5.71556	2.40344	0.000737704
A0A0H2UHQ0	Slc3a2	4F2 cell-surface antigen heavy chain	5.4109	1.58642	< 0.001
G3V836	Clu	Clusterin	5.41072	4.05906	< 0.001
D3Z955	Pgm2l1	Phosphoglucomutase 2-like 1	1.97805	2.02594	0.015364
B0BMX3	S100a16	S100 calcium binding protein A16 (Predicted), isoform CRA_a	5.38196	1.58231	0.0330016
P00173	Cyb5a	Cytochrome b5	5.36341	1.51446	0.0356124
Q63797	Psme1	Proteasome activator complex subunit 1	5.13513	1.88241	< 0.001
F7F2H5	Gsta2	Glutathione transferase	5.10858	16.1327	< 0.001
P37397	Cnn3	Calponin-3	5.05297	2.11135	< 0.001
Q68FS4	Lap3	Cytosol aminopeptidase	4.88974	2.3053	< 0.001
M0R7B4	Hist1h1d	H1.3 linker histone, cluster member	4.37412	1.51381	0.00284401
P34901	Sdc4	Syndecan-4	4.3066	3.53748	0.000942552
Q5M949	Nipsnap3b	Nipsnap homolog 3A (C. elegans)	1.74394	2.18006	0.00695192
Q5EGY4	Ykt6	Synaptobrevin homolog YKT6	4.08859	1.51165	0.0442082
G3V7I5	Aldh1b1	Aldehyde dehydrogenase X, mitochondrial	4.01073	1.68914	0.00579985
F7FJQ3	Npc2	Epididymal secretory protein E1	3.83959	7.52272	< 0.001
Q6AY18	Sar1a	Inorganic pyrophosphatase 1	3.707	1.82736	0.021433
P61751	Arf4	ADP-ribosylation factor 4	3.61886	1.57195	0.0496524
Q6P2A5	Ak3	GTP:AMP phosphotransferase AK3, mitochondrial	3.53868	2.2004	0.0313402
P08592	App	Amyloid-beta A4 protein	3.45632	2.74624	< 0.001
M0R8C6	Slc14a1	Urea transporter	3.2612	2.55326	< 0.001
Q76GL9	Slc1a4	Neutral amino acid transporter ASCT1	3.00377	1.67258	0.00140362
P12346	Tf	Serotransferrin	2.96427	1.7749	0.0290278
A0A1B0GWQ7	Tsn	Component 3 of promoter of RISC	2.95264	1.51992	0.0100042
P41562	Idh1	Isocitrate dehydrogenase [NADP] cytoplasmic	2.81549	1.67892	0.00232485
M0R4S2	Apod	Apolipoprotein D	2.79483	1.5843	0.0291968
D3ZAP9	Gpd1l	Glycerol-3-phosphate dehydrogenase [NAD(+)]	2.54808	1.55468	0.0177104
P85968	Pgd	6-phosphogluconate dehydrogenase, decarboxylating	2.37422	1.59569	0.00436855
Q5I0G4	Gars1	Glycine--tRNA ligase	2.34584	1.50565	0.0247646
F1LMP7	Grn	Progranulin	2.34067	2.04531	< 0.001
F1M7N2	Entpd2	Ectonucleoside triphosphate diphosphohydrolase 2	2.21736	3.22944	< 0.001
A0A0G2K4N7	Mpp6	Membrane palmitoylated protein 6	2.20133	2.13065	0.00280789
Q641Z6	Ehd1	EH domain-containing protein 1	2.06276	1.5091	0.0223986
Q63016	Slc7a5	Large neutral amino acids transporter small subunit 1	2.02351	1.57586	0.00077509
G3V8C4	Clic4	Chloride intracellular channel protein	1.98117	1.64081	0.00795015
D4ADD8	Dctn6	Dynactin subunit 6	1.97017	1.68736	0.00855436
Q9QZK5	Htra1	Serine protease HTRA1	1.73533	3.75569	0.000815993
Q3KRE2	Mettl7a	Methyltransferase like 7A, isoform CRA_b	1.58031	2.80138	0.00142146
P01015	Agt	Angiotensinogen	1.49717	9.26078	0.0116339
A0A0G2K0P8	Slc44a1	CDW92 antigen, isoform CRA_b	1.43779	1.61634	0.00274958
A0A0G2JXP1	Gyg1	Glycogenin-1	1.43692	2.07593	0.00160943
Q925D6	Map2k6	Mitogen-activated protein kinase kinase 6	1.41444	1.57701	0.0404195
Q5XIC6	Psmd12	Proteasome (Prosome, macropain) 26S subunit, non-ATPase, 12	1.40201	1.80186	0.0208664
P60825	Cirbp	Cold-inducible RNA-binding protein	0.601824	4.62892	0.0303384
A0A0G2JUB9	Aldh4a1	Multifunctional fusion protein	1.39786	1.50755	0.0408935
A0A0G2QC41	Hdac6	Histone deacetylase 6	1.33599	1.77817	0.00437673
D4ADU2	Slc7a11	Solute carrier family 7 member 11	1.28926	6.19423	< 0.001
Q68FP1	Gsn	Gelsolin	1.28162	2.3357	< 0.001
Q498E0	Txndc12	Thioredoxin domain-containing protein 12	1.13919	5.77582	0.0110808
A0A0G2K014	Lcp1	Lymphocyte cytosolic protein 1	1.27656	3.44438	0.00701303
D3ZGF1	Cd44	CD44 antigen	1.17633	9.75194	< 0.001
D4ABB2	Mlc1	Megalencephalic leukoencephalopathy with subcortical cysts 1 homolog (Human) (Predicted)	1.17108	2.39952	0.00225195
Q6NX65	Pdcd10	Programmed cell death protein 10	0.930967	31.0322	0.0173947
F1LRV6	Gmpr	GMP reductase	1.14714	1.57871	0.0331217
F1LYQ8	Farp1	FERM, ARHGEF and pleckstrin domain-containing protein 1	0.735136	1.74352	< 0.001
Q6AYC4	Capg	Macrophage-capping protein	1.10991	16.3902	< 0.001
G3V7F6	RGD1561590	18 kDa Sin3-associated polypeptide	1.06119	2.5534	0.00620502
F1LR87	Hexb	Beta-hexosaminidase	0.97799	15.4056	0.00216134
P18589	Mx2	Interferon-induced GTP-binding protein Mx2	0.96686	2.92947	0.010692
A0A0G2JX83	RT1-Bb	Rano class II histocompatibility antigen, B-1 beta chain (Fragment)	0.935864	31.1955	0.000920619
A0A096MKG5	Nadk2	NAD kinase 2, mitochondrial	0.751541	1.82278	0.00376936
P14562	Lamp1	Lysosome-associated membrane glycoprotein 1	0.818642	2.31975	0.0110601
Q794E4	Hnrnpf	Heterogeneous nuclear ribonucleoprotein F	0.650029	1.55857	0.0300339
D3ZD73	Ddx6	RNA helicase	0.568104	1.94348	0.029748
A0A0G2K9I6	Cp	Ceruloplasmin	0.52095	3.78401	< 0.001
A0A0G2JTV1	Ptbp1	Polypyrimidine tract-binding protein 1	0.519318	2.16244	0.00508182
B2RYB8	Itgb2	Integrin beta	0.512891	15.3523	< 0.001
Q9ER24	Atxn10	Ataxin-10	0.379813	12.6604	0.0141476
A0A0G2JTZ9	Abcg3l1	ATP-binding cassette, subfamily G (WHITE), member 3-like 1	0.310718	10.3573	0.0224554
Q62920	Pdlim5	PDZ and LIM domain protein 5	0.19541	6.51366	0.0296042
P11530	Dmd	Dystrophin	0.100072	1.68297	0.00530928
A0A0G2JU96	Ahnak	AHNAK nucleoprotein	0.0748863	1.69139	0.0470685
