# Supplementary material for: Impact of Non-pharmacological Chronic Hypertension on a Transgenic Rat Model of Cerebral Amyloid Angiopathy
Source: Front Neurosci. 2022 Mar 15;16:811371. doi: 10.3389/fnins.2022.811371 (PMC8964963; doi:10.3389/fnins.2022.811371)
Supplement: Supplementary file 4 [file Table_4.xlsx]

## Sheet: Sheet1
Table S4. Decreased Proteins in the SHR-SP Cortex
Accession ID	Genes	Protein Description	pmol / mg total protein	Expression Ratio	p value
A0A0G2JW88	Map4	Microtubule-associated protein	0.557525	0.746478	0.0203347
A0A0G2K350	Napg	NSF attachment protein gamma	3.85954	0.722571	0.0271125
Q6IRG7	Cldn11	Claudin	10.0657	0.68916	0.0151735
F1LP21	Timm8a1	Mitochondrial import inner membrane translocase subunit	6.80871	0.700117	0.0409799
A0A0G2K747	Ssbp1	Single-stranded DNA-binding protein, mitochondrial	7.21673	0.540284	0.0116549
B4F7C7	Hebp1	Hebp1 protein	5.4426	0.707336	0.0281282
P55053	Fabp5	Fatty acid-binding protein 5	6.73588	0.611982	0.0155856
P42854	Reg3g	Regenerating islet-derived protein 3-gamma	1.27089	0.133786	0.0484897
P37397	Cnn3	Calponin-3	1.70306	0.71161	0.0125624
Q64232	Tecr	Very-long-chain enoyl-CoA reductase	1.64508	0.196794	0.0396711
F1LNT0	Dpysl4	Dihydropyrimidinase-related protein 4	5.47934	0.69189	0.00298802
P62749	Hpcal1	Hippocalcin-like protein 1	4.80132	0.691836	0.0200073
D4AAE9	Cisd2	CDGSH iron sulfur domain 2	3.8628	0.589373	0.0169711
F7EMB2	Rtraf	RNA transcription, translation and transport factor protein	1.44592	0.275908	0.0157432
P63025	Vamp3	Vesicle-associated membrane protein 3	2.89775	0.559976	0.018709
G3V647	Pdxk	Pyridoxal kinase	5.70294	0.717087	0.0309181
G3V8R2	Ncan	Neurocan core protein	7.748	0.744993	0.000153917
P62076	Timm13	Mitochondrial import inner membrane translocase subunit Tim13	2.84832	0.683811	0.0276195
P07171	Calb1	Calbindin	6.11577	0.712901	0.00192757
A0A0G2K6H2	Gstz1	Maleylacetoacetate isomerase	2.0905	0.706545	0.00126803
G3V826	Tkt	Transketolase	0.134998	0.0433246	0.00902337
F1M7X3	Cdh13	Cadherin 13	1.92545	0.674145	0.00263574
D4A197	Mcee	Methylmalonyl CoA epimerase	1.55894	0.5769	< 0.001
D3ZBS2	Itih3	Inter-alpha-trypsin inhibitor heavy chain H3	1.59426	0.593578	0.00906278
Q63327	Mobp	Myelin-associated oligodendrocyte basic protein	3.40488	0.706971	0.0368583
Q497B0	Nit2	Omega-amidase NIT2	0.801767	0.527915	0.00128581
Q499N6	Ubxn1	UBX domain-containing protein 1	0.913342	0.612313	0.00302385
Q6AYT7	Abhd12	Lysophosphatidylserine lipase ABHD12	1.02529	0.466566	0.00454407
P70580	Pgrmc1	Membrane-associated progesterone receptor component 1	24.3522	0.727592	0.0449828
M0RAD5	Clpp	ATP-dependent Clp protease proteolytic subunit	0.681492	0.480877	0.011329
Q6AZ33	Blvra	Biliverdin reductase A	0.03	0.0233118	0.0434588
A0A0G2K8H0	Caprin1	Caprin-1	0.619573	0.555108	0.0448644
A0A0G2K5X6	Ntrk2	Tyrosine-protein kinase receptor	0.331852	0.460199	< 0.001
Q63635	Stx6	Syntaxin-6	2.67165	0.747503	0.0125437
Q66HR2	Mapre1	Microtubule-associated protein RP/EB family member 1	3.42239	0.752412	0.00447201
Q04753	Clns1a	Methylosome subunit pICln	0.196712	0.288724	0.0435114
A0A0G2QC04	Pls1	Plastin 1	0.03	0.115634	0.0435927
Q6IRK8	Sptan1	Spectrin alpha chain, non-erythrocytic 1	0.0626651	0.588558	0.00547804
