# Supplementary material for: Impact of Non-pharmacological Chronic Hypertension on a Transgenic Rat Model of Cerebral Amyloid Angiopathy
Source: Front Neurosci. 2022 Mar 15;16:811371. doi: 10.3389/fnins.2022.811371 (PMC8964963; doi:10.3389/fnins.2022.811371)
Supplement: Supplementary file 5 [file Table_5.xlsx]

## Sheet: Sheet1
Table S5. Decreased Proteins in the rTgDI Cortex
Accession ID	Gene	Protein Description	pmol / mg total protein	Expression Ratio	p value
P61265	Stx1b	Syntaxin-1B	94.7383	0.698394	0.0179677
P60203	Plp1	Myelin proteolipid protein	144.283	0.748698	0.0449762
P60881	Snap25	Synaptosomal-associated protein 25	78.8711	0.61472	0.0213515
B2RYW3	Ndufb9	Complex I-B22	43.7444	0.368787	0.0323166
A0A0G2JTH4	Cd47	Integrin-associated protein	12.3951	0.738473	0.0201903
P02688	Mbp	Myelin basic protein	35.5375	0.453881	< 0.001
A0A0G2JWJ0	Ppp1r12a	Protein phosphatase 1 regulatory subunit	0.454789	0.739602	0.0456214
Q5M9I5	Uqcrh	Cytochrome b-c1 complex subunit 6, mitochondrial	40.0587	0.593871	0.0414095
P29419	Atp5me	ATP synthase subunit e, mitochondrial	38.4988	0.605167	0.025066
Q63345	Mog	Myelin-oligodendrocyte glycoprotein	32.2907	0.587525	< 0.001
A0A0G2K1Q9	Epb41l3	Erythrocyte membrane protein band 4.1-like 3	2.73447	0.733033	0.0121759
Q9QZA6	Cd151	CD151 antigen	3.26636	0.750291	0.0204003
D4A7L4	Ndufb11	Complex I-ESSS	29.2236	0.694147	0.00521135
D3ZH41	Ckap4	Cytoskeleton-associated protein 4	14.8465	0.360071	0.0293936
P47987	Pllp	Plasmolipin	6.86453	0.187932	0.00958119
Q9EPC6	Pfn2	Profilin-2	21.2791	0.627857	0.0239827
Q04940	Nrgn	Neurogranin	20.3284	0.706088	0.0495253
A0A0G2KAM4	Fscn1	Fascin	3.14925	0.737659	0.0493286
B5DEP7	Snrpg	Small nuclear ribonucleoprotein G	11.6611	0.353003	0.0295679
P63055	Pcp4	Calmodulin regulator protein PCP4	16.8996	0.566585	0.0442693
B0BMZ3	Gimd1	GTPase IMAP family member GIMD1	13.8798	0.538186	0.040928
A0A0U1RRX4	Map2	Microtubule-associated protein	3.66495	0.72922	0.00725688
A0A140TAA1	Igsf8	Immunoglobulin superfamily, member 8	8.26676	0.734264	0.0300765
P09951	Syn1	Synapsin-1	15.4183	0.610247	0.0323233
A0A0H2UHX1	Rtn3	Reticulon	6.6065	0.709635	0.0122036
Q6P7Q4	Glo1	Lactoylglutathione lyase	14.8946	0.662077	0.013421
P63012	Rab3a	Ras-related protein Rab-3A	11.2345	0.559704	0.0488472
B0BNJ4	Ethe1	ETHE1, persulfide dioxygenase	3.87951	0.724553	0.0142784
Q75Q41	Tomm22	Mitochondrial import receptor subunit TOM22 homolog	10.6036	0.689181	0.0252358
D4AB01	Hint2	Histidine triad nucleotide binding protein 2 (Predicted), isoform CRA_a	9.32914	0.654957	0.00600428
B2GUY4	Dmtn	Dematin actin-binding protein	5.24483	0.72257	0.0244445
Q7M767	Ube2v2	Ubiquitin-conjugating enzyme E2 variant 2	8.31739	0.605172	0.0433513
A0A0G2K747	Ssbp1	Single-stranded DNA-binding protein, mitochondrial	7.46414	0.558807	0.0114063
D4A4F9	Stum	RCG20461	8.82489	0.670345	0.0167285
Q5XII0	Epdr1	Mammalian ependymin-related protein 1	6.31288	0.492089	< 0.001
M0R8B6	Tubb1	Tubulin beta chain	6.66705	0.523109	0.036999
G3V8G4	Bcan	Brevican core protein	8.64833	0.685848	0.00119653
A0A0G2JUT1	Cadm1	Cell adhesion molecule 1	5.13598	0.744811	0.0178104
D3ZKP9	Cacna2d1	Voltage-dependent calcium channel subunit alpha-2/delta-1	1.86404	0.738947	0.0376422
Q5PQN0	Ncald	Neurocalcin-delta	6.93057	0.681523	0.0266666
P42854	Reg3g	Regenerating islet-derived protein 3-gamma	0.992957	0.104528	0.0263637
B0BNM9	GLTP	Glycolipid transfer protein	5.44344	0.557956	0.0109271
D4A6F2	Lynx1	Ly6/neurotoxin 1	13.6147	0.703946	0.00483603
Q64232	Tecr	Very-long-chain enoyl-CoA reductase	1.82994	0.218909	0.0268224
Q5HZV9	Ppp1r7	Protein phosphatase 1 regulatory subunit 7	5.69376	0.645513	0.0187347
F1LNK0	Map2	Microtubule-associated protein	7.70678	0.746526	0.0117108
F2Z3T7	LOC103694869	Isochorismatase domain-containing protein 1	3.07457	0.364335	0.0183342
F1M7K7	Cacng8	Voltage-dependent calcium channel gamma-8 subunit	0.713156	0.722077	0.013871
P63025	Vamp3	Vesicle-associated membrane protein 3	3.18655	0.615783	0.015791
P12839	Nefm	Neurofilament medium polypeptide	5.00363	0.602101	< 0.001
G3V647	Pdxk	Pyridoxal kinase	5.07291	0.637868	0.00846829
G3V881	Lingo1	Leucine rich repeat neuronal 6A, isoform CRA_a	3.10374	0.738235	0.0245821
P07722	Mag	Myelin-associated glycoprotein	4.92697	0.658956	0.0148587
B0K008	Eif1	Eukaryotic translation initiation factor 1	1.94561	0.330542	0.0267404
M0RCJ9	LOC100911027	Protein MAL2-like	43.9951	0.73534	0.0200247
O08557	Ddah1	N(G),N(G)-dimethylarginine dimethylaminohydrolase 1	11.5359	0.741303	0.0389885
A0A0G2K6H6	Uncharacterized protein A0A0G2K6H6	Uncharacterized protein	4.01089	0.688391	0.00911081
P0DN35	Ndufb1	NADH dehydrogenase [ubiquinone] 1 beta subcomplex subunit 1	26.9356	0.759679	0.0136905
A0A0G2KA95	L1cam	Neural cell adhesion molecule L1	1.89185	0.757878	0.00397973
A0A140TAJ2	Serinc5	Serine incorporator 5	0.640527	0.11414	0.0480085
Q5RJL0	Ermn	Ermin	2.89918	0.58194	0.0163373
F1M7X3	Cdh13	Cadherin 13	2.10075	0.73552	0.0114851
P54311	Gnb1	Guanine nucleotide-binding protein G(I)/G(S)/G(T) subunit beta-1	23.0273	0.742216	0.0363477
P56571		ES1 protein homolog, mitochondrial	26.736	0.749248	0.0118629
Q63327	Mobp	Myelin-associated oligodendrocyte basic protein	2.87076	0.59607	0.00979092
A0A0G2K1L5	Reep2	Receptor expression-enhancing protein	2.64908	0.553156	0.00158158
P62898	Cycs	Cytochrome c, somatic	19.3854	0.74276	0.0217781
Q6AYT7	Abhd12	Lysophosphatidylserine lipase ABHD12	1.10188	0.501418	0.0043977
A0A0G2K1I6	Scamp1	Secretory carrier-associated membrane protein	2.80957	0.65374	0.0277562
A0A096MIZ1	Palm2	Paralemmin 2	2.11255	0.49668	0.00837349
A0A0H2UHH3	Abcb8	Mitochondrial potassium channel ATP-binding subunit	0.722069	0.726209	< 0.001
B2RZB5	Chmp2a	Charged multivesicular body protein 2A	2.56082	0.635709	0.00122293
Q99MI5	LOC100912604	Spermidine synthase	2.18351	0.616297	0.0299757
Q5M7U6	Actr2	Actin-related protein 2	3.69993	0.749776	0.0240861
A0A0G2K4B0	Gprc5b	G protein-coupled receptor, class C, group 5, member B	1.92804	0.665116	0.0313004
G3V8C0	Dctn5	Dynactin subunit 5	1.40405	0.530868	0.0445116
D3ZXH7	Alyref	Aly/REF export factor	1.45499	0.606321	0.0386948
Q63560	Map6	Microtubule-associated protein 6	4.42499	0.702319	0.0313269
D3ZT36	Adam23	ADAM metallopeptidase domain 23	1.24044	0.571551	0.00925846
D4A644	Map7d1	MAP7 domain-containing 1	0.423165	0.759129	0.0351542
A0A0G2JZ56	Ank2	Ankyrin 2	0.34095	0.738286	0.0362762
Q9ERB4	Vcan	Versican core protein (Fragments)	1.02576	0.672494	0.000635048
P25409	Gpt	Alanine aminotransferase 1	0.639409	0.625318	0.00989503
A0A0G2K079	Bcas1	Breast carcinoma-amplified sequence 1 homolog	0.591814	0.618207	0.0187125
Q6PDV8	LOC100360057	60S ribosomal protein L22	4.88213	0.714924	0.018986
Q5U2P5	C2cd2l	C2CD2-like	0.574208	0.697779	0.0164959
Q5XIT9	Mccc2	Methylcrotonoyl-CoA carboxylase beta chain, mitochondrial	0.258838	0.581134	0.00157285
A0A0A0MY31	Itpr1	Inositol 1,4,5-trisphosphate receptor type 1	0.226656	0.513071	0.0447429
A0A452Q762	Btbd8	BTB domain-containing 8	0.238661	0.563553	0.040614
F1M2J2	Anks1b	Ankyrin repeat and sterile alpha motif domain-containing protein 1B	0.203107	0.607256	0.0454102
Q9JJ19	Slc9a3r1	Na(+)/H(+) exchange regulatory cofactor NHE-RF1	6.10392	0.705148	0.0194155
