# Supplementary material for: Impact of Non-pharmacological Chronic Hypertension on a Transgenic Rat Model of Cerebral Amyloid Angiopathy
Source: Front Neurosci. 2022 Mar 15;16:811371. doi: 10.3389/fnins.2022.811371 (PMC8964963; doi:10.3389/fnins.2022.811371)
Supplement: Supplementary file 6 [file Table_6.xlsx]

## Sheet: Sheet1
Table S6. Decreased Proteins in the rTgDI/SHR-SP Cortex
Accession ID	Gene	Protein Description	pmol / mg total protein	Expression Ratio	p value
P61265	Stx1b	Syntaxin-1B	94.0589	0.693386	0.00841875
A0A096MJM1	Rhog	Ras homolog family member G (Fragment)	4.35102	0.729254	0.0359843
P60203	Plp1	Myelin proteolipid protein	133.446	0.692465	0.00492883
P60881	Snap25	Synaptosomal-associated protein 25	92.7019	0.722517	0.0330853
P59649	Fxyd7	FXYD domain-containing ion transport regulator 7	53.9776	0.639794	0.00149968
P02688	Mbp	Myelin basic protein	52.9132	0.675802	0.0240223
A0A0G2JW88	Map4	Microtubule-associated protein	0.54024	0.723334	0.000631311
A0A0G2JY03		Alpha N-catenin	2.99196	0.758749	0.0166656
Q4QQV0	Tubb6	Tubulin beta chain	14.7902	0.381829	0.0275249
P32851	Stx1a	Syntaxin-1A	23.293	0.697581	0.00207317
Q63345	Mog	Myelin-oligodendrocyte glycoprotein	32.4695	0.590778	< 0.001
A0A0G2K1Q9	Epb41l3	Erythrocyte membrane protein band 4.1-like 3	2.74626	0.736192	0.0041586
A0A0G2K350	Napg	NSF attachment protein gamma	3.83819	0.718574	0.0167096
P84087	Cplx2	Complexin-2	20.9364	0.686722	0.00294913
P47987	Pllp	Plasmolipin	15.971	0.437244	0.0267969
A0A0G2K872	Cadm3	Cell adhesion molecule 3	4.27826	0.734876	0.000571941
Q6IRG7	Cldn11	Claudin	10.4437	0.715042	0.0147291
A0A0G2K9C5	Numbl	Numb-like protein	1.02442	0.738022	0.0182709
Q04940	Nrgn	Neurogranin	16.1384	0.560553	0.00281269
A0A0G2KAM4	Fscn1	Fascin	3.10486	0.72726	0.0436291
Q6XVN8	Map1lc3a	Microtubule-associated proteins 1A/1B light chain 3A	10.9642	0.657835	0.00216932
B5DEP7	Snrpg	Small nuclear ribonucleoprotein G	11.1123	0.336391	0.0191923
P63055	Pcp4	Calmodulin regulator protein PCP4	10.7061	0.358937	0.00476332
A0A0H2UHG0	Yars	Tyrosine--tRNA ligase	0.7202	0.752172	0.0228462
F1LP21	Timm8a1	Mitochondrial import inner membrane translocase subunit	6.56541	0.6751	0.00512677
A0A0U1RRX4	Map2	Microtubule-associated protein	3.54273	0.704902	0.000713592
A0A0H2UHX1	Rtn3	Reticulon	5.20693	0.559301	< 0.001
A9UMV9	Ndufa7	Complex I-B14.5a	6.38427	0.720037	0.00707266
Q75Q41	Tomm22	Mitochondrial import receptor subunit TOM22 homolog	11.5981	0.753824	0.0293859
Q63666	Vamp1	Vesicle-associated membrane protein 1	5.70017	0.68401	0.00162619
D4A4F9	Stum	RCG20461	9.3289	0.70863	0.00784831
B4F7C7	Hebp1	Hebp1 protein	5.72785	0.744408	0.0404781
Q5XII0	Epdr1	Mammalian ependymin-related protein 1	8.6022	0.670541	0.00532392
D3ZDK7	Pgp	Glycerol-3-phosphate phosphatase	1.81772	0.711566	0.00441019
D3ZE85	Frrs1l	DOMON domain-containing protein FRRS1L	1.85716	0.71322	0.0358707
G3V8G4	Bcan	Brevican core protein	7.66106	0.607554	< 0.001
A0A0G2JUT1	Cadm1	Cell adhesion molecule 1	4.61853	0.669772	0.00630293
F1LRZ7	Nefh	Neurofilament heavy polypeptide	4.52664	0.677566	0.00470716
P0C0A9	Svip	Small VCP/p97-interacting protein	2.56077	0.386834	0.0181601
Q5PQN0	Ncald	Neurocalcin-delta	7.20757	0.708763	0.0290654
D3ZZ54	Gnb5	Guanine nucleotide-binding protein subunit beta-5	5.87061	0.739199	0.0452212
Q4FZT2	Ppme1	Protein phosphatase methylesterase 1	3.93775	0.671747	0.0209267
P42854	Reg3g	Regenerating islet-derived protein 3-gamma	1.40261	0.147653	0.0222305
D4A249	Mblac2	Metallo-beta-lactamase domain-containing 2	1.03613	0.741692	0.010721
D4A5J1	Kbtbd11	Kelch repeat and BTB domain-containing 11	1.58896	0.719216	0.0390085
A0A0G2JSH2	Bdh1	3-hydroxybutyrate dehydrogenase, type 1, isoform CRA_a	3.5468	0.637872	0.014716
D4A6P1	Sez6l2	RCG40132, isoform CRA_a	0.32161	0.724787	0.0472492
P23928	Cryab	Alpha-crystallin B chain	2.45074	0.462819	< 0.001
F1LNT0	Dpysl4	Dihydropyrimidinase-related protein 4	5.83683	0.737031	0.00376587
E9PSV8	Gpm6b	Neuronal membrane glycoprotein M6-b	5.02489	0.752474	0.0198219
F1LMR7	Dpp6	Dipeptidyl aminopeptidase-like protein 6	0.551658	0.70976	0.00229719
P62749	Hpcal1	Hippocalcin-like protein 1	5.01519	0.722653	0.0142169
Q6AXU6	JPT1	Jupiter microtubule associated homolog 1	3.29199	0.625547	0.0397889
D4AAE9	Cisd2	CDGSH iron sulfur domain 2	4.65495	0.710237	0.0236431
F1LXA0	Ndufa12	NADH dehydrogenase [ubiquinone] 1 alpha subcomplex subunit 12	7.89627	0.737667	0.0356165
F2Z3T7	LOC103694869	Isochorismatase domain-containing protein 1	3.4959	0.414263	0.0178732
F1M7K7	Cacng8	Voltage-dependent calcium channel gamma-8 subunit	0.697206	0.705927	0.0307609
F7EMB2	Rtraf	RNA transcription, translation and transport factor protein	2.38378	0.454866	0.0436236
P12839	Nefm	Neurofilament medium polypeptide	4.77588	0.574695	< 0.001
G3V647	Pdxk	Pyridoxal kinase	5.10988	0.642516	0.00586688
G3V758	Cntn2	Contactin-2	0.590937	0.726467	0.0160041
P60841	Ensa	Alpha-endosulfine	2.20306	0.473333	0.00729671
A4F267	Tomm40l	Mitochondrial import receptor subunit TOM40B	0.912242	0.227788	0.0297288
G3V856	Ngef	Ephexin-1	0.940058	0.740252	0.0120703
G3V774	Fbxo2	F-box only protein 2	2.36538	0.622956	0.00409983
G3V881	Lingo1	Leucine rich repeat neuronal 6A, isoform CRA_a	2.95805	0.703582	0.00981236
P07722	Mag	Myelin-associated glycoprotein	4.4119	0.590069	0.00262539
A0A0G2JSU3	Set	Protein SET	2.5724	0.698544	0.0489833
G3V8W9	Tstd3	Similar to CG12279-PA	2.99326	0.723087	0.0187881
D3ZMS0	LOC100911713	Protein C10	0.993305	0.270615	0.0313361
M0RBE5	Nrn1	Neuritin	10.2344	0.727656	0.0436255
O54701	Slc24a2	Sodium/potassium/calcium exchanger 2	1.95738	0.758377	0.0238571
P62076	Timm13	Mitochondrial import inner membrane translocase subunit Tim13	3.08764	0.741264	0.0288975
P04906	Gstp1	Glutathione S-transferase P	13.6612	0.758694	0.0317004
P07171	Calb1	Calbindin	6.20227	0.722985	0.00329309
A0A0G2K6H2	Gstz1	Maleylacetoacetate isomerase	1.96775	0.665058	< 0.001
Q6GMN8	Actn1	Actn1 protein	1.94773	0.696199	0.0299427
Q5PPN5	Tppp3	Tubulin polymerization-promoting protein family member 3	1.71942	0.652456	0.000852869
P13221	Got1	Aspartate aminotransferase, cytoplasmic	55.7012	0.718547	< 0.001
P17425	Hmgcs1	Hydroxymethylglutaryl-CoA synthase, cytoplasmic	0.886691	0.727	0.00260323
P18088	Gad1	Glutamate decarboxylase 1	0.661509	0.720048	0.0169576
P20171	Hras	GTPase HRas	15.3719	0.756491	0.0235565
P23978	Slc6a1	Sodium- and chloride-dependent GABA transporter 1	1.35849	0.750336	0.00208927
A0A0G2KA95	L1cam	Neural cell adhesion molecule L1	1.74474	0.698947	< 0.001
P31232	Tagln	Transgelin	2.48687	0.748319	0.0291289
G3V826	Tkt	Transketolase	0.150104	0.0481728	0.00211053
Q5RJL0	Ermn	Ermin	3.24059	0.65047	0.0180949
Q66HA8	Hsph1	Heat shock protein 105 kDa	1.29511	0.656846	0.00761731
Q9Z327	Synpo	Synaptopodin	1.22125	0.639957	0.0110212
F1M7X3	Cdh13	Cadherin 13	2.11604	0.740873	0.00323147
D4A197	Mcee	Methylmalonyl CoA epimerase	1.97472	0.730763	0.00656567
P56522	Fdxr	NADPH:adrenodoxin oxidoreductase, mitochondrial	1.291	0.70373	0.043727
A0A0G2JSR2	Syt3	Synaptotagmin III, isoform CRA_a	0.726357	0.507451	0.0391059
Q63327	Mobp	Myelin-associated oligodendrocyte basic protein	2.75428	0.571884	0.0125093
A0A0G2K1L5	Reep2	Receptor expression-enhancing protein	2.45181	0.511966	< 0.001
D3ZIP8	Uncharacterized protein D3ZIP8	Uncharacterized protein	0.84839	0.660226	0.0188355
Q497B0	Nit2	Omega-amidase NIT2	0.794798	0.523327	< 0.001
P62898	Cycs	Cytochrome c, somatic	18.3536	0.703225	0.00185933
Q6AYT7	Abhd12	Lysophosphatidylserine lipase ABHD12	1.09022	0.496111	0.00304742
A0A0G2K1I6	Scamp1	Secretory carrier-associated membrane protein	3.04914	0.709485	0.033585
B1WC33	Cdc42ep4	CDC42 effector protein (Rho GTPase binding) 4 (Predicted), isoform CRA_a	0.606621	0.485304	0.00337403
Q4V7F2	Creld1	Protein disulfide isomerase Creld1	0.855326	0.687745	0.0394175
M0RAD5	Clpp	ATP-dependent Clp protease proteolytic subunit	0.699294	0.493438	0.0138289
Q5U355	Itfg1	Itfg1 protein	0.452444	0.426967	0.0388832
Q05683	Gad2	Glutamate decarboxylase 2	3.24247	0.708778	0.0114274
Q07310	Nrxn3	Neurexin-3	0.270691	0.752102	0.0129484
Q3KRE8	Tubb2b	Tubulin beta-2B chain	29.7483	0.75575	0.0424896
Q3S4A4	Arfgap1	ADP-ribosylation factor GTPase activating protein 1 heart isoform	1.35044	0.735974	0.0476555
Q6AZ33	Blvra	Biliverdin reductase A	0.03	0.0233118	0.0160181
A0A0H2UHH3	Abcb8	Mitochondrial potassium channel ATP-binding subunit	0.672931	0.67679	< 0.001
Q9Z2I7	Svop	Synaptic vesicle 2-related protein	0.572264	0.602378	0.024558
A0A0G2K4B0	Gprc5b	G protein-coupled receptor, class C, group 5, member B	2.16565	0.747084	0.0369565
P45953	Acadvl	Very long-chain specific acyl-CoA dehydrogenase, mitochondrial	0.615488	0.662558	0.00254133
Q68A21	Purb	Transcriptional activator protein Pur-beta	0.03	0.0415094	0.015314
Q5U3Z7	Shmt2	Serine hydroxymethyltransferase	0.934632	0.741628	0.0160119
Q5XIE1	Them6	Protein THEM6	2.05178	0.709717	0.0140205
A0A0H2UHB7	Slc4a4	Anion exchange protein	0.451263	0.697835	0.00730473
A0A0G2K5X6	Ntrk2	Tyrosine-protein kinase receptor	0.391871	0.543431	< 0.001
Q62813	Lsamp	Limbic system-associated membrane protein	7.50613	0.735405	0.0419614
D4A8L9	Btbd17	BTB domain-containing 17	0.298871	0.479522	0.0179912
D3ZES7	Plxna4	Plexin A4	0.393009	0.677507	0.00154784
Q63560	Map6	Microtubule-associated protein 6	4.68855	0.744151	0.0224056
A0A0H2UHF5	Kcnj10	ATP-sensitive inward rectifier potassium channel 10	0.1253	0.219779	0.00672211
D3ZT36	Adam23	ADAM metallopeptidase domain 23	1.27354	0.586803	0.00272193
D4A644	Map7d1	MAP7 domain-containing 1	0.382707	0.68655	0.00738084
G3V874	Epb41l3	Erythrocyte membrane protein band 4.1-like 3	0.35912	0.665779	0.00132506
A0A0G2JZ56	Ank2	Ankyrin 2	0.300139	0.649915	0.00848586
Q9ERB4	Vcan	Versican core protein (Fragments)	1.09427	0.717405	0.000740192
P25409	Gpt	Alanine aminotransferase 1	0.302557	0.295889	< 0.001
P32198	Cpt1a	Carnitine O-palmitoyltransferase 1, liver isoform	0.15851	0.379845	0.0390394
A0A0G2QC04	Pls1	Plastin 1	0.03	0.115634	0.0160836
Q6JE36	Ndrg1	Protein NDRG1	0.971177	0.716916	0.0085682
A0A0G2K079	Bcas1	Breast carcinoma-amplified sequence 1 homolog	0.576041	0.60173	0.0454528
D3ZZQ0	Tnik	Similar to Traf2 and NCK interacting kinase, splice variant 4 (Predicted), isoform CRA_a	0.253988	0.669419	0.0191108
Q5XIT9	Mccc2	Methylcrotonoyl-CoA carboxylase beta chain, mitochondrial	0.31722	0.712213	0.0194827
A0A0A0MY31	Itpr1	Inositol 1,4,5-trisphosphate receptor type 1	0.18929	0.428487	0.0155419
A0A452Q762	Btbd8	BTB domain-containing 8	0.23429	0.553232	0.00470814
Q9ESH6	Glrx	Glutaredoxin-1	8.05994	0.726666	0.038485
Q9JJ19	Slc9a3r1	Na(+)/H(+) exchange regulatory cofactor NHE-RF1	6.20962	0.717358	0.00974996
Q9JJW1	Tspan2	Tetraspanin-2	3.49425	0.749792	0.0249312
Q9Z0W5	Pacsin1	Protein kinase C and casein kinase substrate in neurons protein 1	16.765	0.755291	0.0109792
B4F7B7	Dusp15	Dual specificity protein phosphatase 15	0.03	0.161117	0.0161229
